# Supplementary material for: On joy and sorrow: Neuroimaging meta-analyses of music-induced emotion
Source: Imaging Neurosci (Camb). 2025 Jan 16;3:imag_a_00425. doi: 10.1162/imag_a_00425 (PMC12319861; doi:10.1162/imag_a_00425)
Supplement: Meta-analysis_Data availability [file imag_a_00425-supp1.zip]

Archive with 4 entries (4 files):
- Meta-analysis_Data availability_Emotional vs. Neutral.txt
- Meta-analysis_Data availability_general analysis.txt
- Meta-analysis_Data availability_Pleasant vs. Unpleasant.txt
- Meta-analysis_Data availability_Unpleasant vs. Pleasant.txt
