# Supplementary material for: On joy and sorrow: Neuroimaging meta-analyses of music-induced emotion
Source: Imaging Neurosci (Camb). 2025 Jan 16;3:imag_a_00425. doi: 10.1162/imag_a_00425 (PMC12319861; doi:10.1162/imag_a_00425)
Supplement: Meta-analysis_Data availability [file imag_a_00425-supp1.zip › Meta-analysis_Data availability_Emotional vs. Neutral.txt]

//Koelsch, Skouras & Lohmann, 2018. GLM results of the comparisons between emotion conditions. Fear > neutral
//Subjects=24

-27 -90 25 
18 -96 13 
3 -69 16
-36 -33 -11


//Koelsch, Skouras & Lohmann, 2018. GLM results of the comparisons between emotion conditions. Joy > neutral 
//Subjects=24
-54 -3 1 
57 -18 7 
-12 -90 1


//Sievers, et al., 2021. Music listening mixed emotion vs neutral
//Subjects=20
58 -2 -2 
-62 -16 7


//Salimpoor et al., 2011. PET Pleasant - Neutral 
//Subjects=10
8 10 -8 
14 -6 20


//Salimpoor et al., 2011. fMRI. Pleasant > Neutral
//Subjects=10
10 19 -2
12 6 15 
-13 11 7 
26 -2 0
-29 -12 -8 
14 10 -10 
-21 9 -10


//Aubé et al., 2015. Music fear > neutral. 
//Subjects=47
-46 -16 -2
44 -18 -6


//Aubé et al., 2015. Music happiness > neutral. 
//Subjects=47
-52 0 -10
54 4 -10

//Berthold-Losleben et al., 2018. Music positive > neutral.
//Subjects=32
56 -8 -4
40 -28 4
56 -2 -8
66 -20 -4
40 4 -22
-38 -32 8
-56 -6 -2
-68 -20 0
-44 -4 -18
-8 -28 -4
12 -26 -8
-30 -60 -26

//Mizuno & Sugishita, 2007. Major -Neutral 
// Subjects=18
32.42	20.94	1.4
-31.43	21.27	0.36
6.83	13.83	46.24
-1.55	8.03	48.25
4.22	26.07	36.55
-48.14	12.71	1.96
-6.61	-15.71	2.68
40.6	27.98	15.72

//Park, et. al., 2013. Happiness vs. control (relaxing music) 
// Subjects=12
43.39	5.28	7.31
32.56	37.48	-4.23
46.13	-3.29	8.35
57.87	-30.16	23.12
46.16	-3.03	5.67
54.44	-20.77	4.13
46.16	-2.1	5.76
42.41	-7.93	7.85
17.78	7.59	-15.42
15.58	-5.93	7.58
-42.76	-2.25	10.55
-1.7	15.56	-9.59
-56.77	-21.42	14.8
-42.76	-5.89	9.3
-40.07	-28.52	9.91
-42.82	-29.18	7.09
-34.15	7.08	-8.24
-41.83	-4.96	9.41
-27.92	4.28	10.52

//Park, et. al., 2013. Fear vs control (relaxing music) 
// Subjects=12
46.01	4.05	19.85
38.66	-3.69	12.69
38.76	-16.7	1.55
40.53	-33.74	2.67
49.01	-40.87	-11.38
43.43	2.84	3.48
34.98	-3.5	10.84
19.64	10.38	-15.13
24.12	-4.4	-8.34
-54	1.34	22.41
-56.78	-20.57	15.78
-59.61	-40.12	13.88
-48.22	-27.17	-3.62
-53.77	-38.99	-7.53
-56.78	-22.44	15.6
-47.3	-54.6	-11.61
-48.04	-50.5	-24.74


//Mitterschiffthaler et al., 2007. Happy > Neutral Music 
// Subjects=16
-51.17	-33.88	7.41
41.51	-16.89	3.38
-19.99	24.13	47.66
-10.35	32.46	19.79
-5.2	-16.24	36.88
-5.24	-31.14	35.47
-12.28	9.94	19.42
6.46	2.44	-.79
-14.11	-44.73	1.6
-9.24	-31.52	58.79
-12.76	-50.26	38.94
