# Supplementary material for: On joy and sorrow: Neuroimaging meta-analyses of music-induced emotion
Source: Imaging Neurosci (Camb). 2025 Jan 16;3:imag_a_00425. doi: 10.1162/imag_a_00425 (PMC12319861; doi:10.1162/imag_a_00425)
Supplement: Meta-analysis_Data availability [file imag_a_00425-supp1.zip › Meta-analysis_Data availability_general analysis.txt]

//Koelsch et al., 2013. Joy > Fear
//Subjects=18
-56 -14 7 
50 -16 8 
-17 -7 -15 
22 -6 -13


//Koelsch et al., 2013. Fear > Joy
//Subjects=18
52 -13 36


//Koelsch, Skouras & Lohmann, 2018. GLM results of the comparisons between emotion conditions. Joy > fear 
//Subjects=24
-51 -18 10 
51 -21 7


//Koelsch, Skouras & Lohmann, 2018. GLM results of the comparisons between emotion conditions. Fear > joy 
//Subjects=24
-63 -48 31


//Koelsch, Skouras & Lohmann, 2018. GLM results of the comparisons between emotion conditions. Fear > neutral
//Subjects=24

-27 -90 25 
18 -96 13 
3 -69 16
-36 -33 -11


//Koelsch, Skouras & Lohmann, 2018. GLM results of the comparisons between emotion conditions. Neutral > Fear
//Subjects=24
-66 -24 13
60 -24 10


//Koelsch, Skouras & Lohmann, 2018. GLM results of the comparisons between emotion conditions. Joy > neutral 
//Subjects=24
-54 -3 1 
57 -18 7 
-12 -90 1


//Lehne, Rohrmeier & Koelsch, 2014. Positive correlation with tension
//Subjects=25
-39 38 -17


//Lehne, Rohrmeier & Koelsch, 2014. Tension (versions with dynamics) > tension (versions without dynamics) 2 
//Subjects=25
-9 8 13
-6 11 7


//Lehne, Rohrmeier & Koelsch, 2014. Tension increase > tension decrease 8
//Subjects=25
51 -19 4 
-39 -28 10 
42 47 13 
12 -28 -5 
36 2 61 
6 -37 -8 
6 -70 -20


//Martínez-Molina et al., 2016. Pleasure ratings as a parametric effect
//Subjects=45
-13 12 -10


//Skouras et al., 2014. 3 Tesla. joy > fear
//Subjects=32
-60 -9 7 
48 -21 4
-18 -12 -11 
18 -15 -11


//Skouras et al., 2014. 1.5 Tesla. joy > fear 
//Subjects=32
48 -18 10 
6 -99 13 
-60 -12 7 
33 -96 1


//Sievers, et al., 2021. Music listening mixed emotion vs neutral
//Subjects=20
58 -2 -2 
-62 -16 7


//Matthews et al., 2020. Medium > High Rhythmic Complexity Contrast.
//Subjects=54
-14 10 -2 
-2 -2 8
22 4 8 
-42 -48 44 
-28 -58 40 
-36 -54 40 
-6 20 48 
-4 12 52 
-58 -40 -18 
38 -58 50 
34 -66 56 
36 -50 38 
-24 14 68 
-8 -10 60 
8 -4 68 
34 6 52 
58 -36 -16 
-14 -92 -22 
-40 26 28 
-38 36 16 
38 -68 -46 
6 -20 -44 
0 -82 -12 
-20 64 0 
-28 0 50 
-32 -60 62  
-14 26 -22 
-22 24 -22 
-12 32 28 
-16 -18 72 
4 -4 30 
-46 8 32 
12 -88 -28 
-16 66 2 
42 -50 -8 
-36 6 46 
-46 14 2


//Daly et al., 2019. BOLD co-variation with reported felt affect (but not with movement) during generated music listening task (MNI)
//Subjects=21
20 -10 -14
-24 -20 -12
58 -18 2
-56 -18 2
2 0 40
24 -2 68
32 -60 58
-34 -54 56
44 -62 -30
-32 -66 -18
20 -14 -14
-24 -20 -10
58 -14 6
-60 -26 8
0 12 38
-4 34 -14
-4 -48 14
44 -60 -30
-32 -64 -18


//Daly et al., 2019. BOLD co-variation with reported felt affect (but not with movement) during classical music listening task (MNI)
//Subjects=21
26 -14 -20
-24 -18 -14
46 4 -36
-2 64 -8
12 -44 2
38 -46 -40
22 -14 -16
-24 -16 -16
64 -18 16
4 56 -12
2 -42 14
34 -78 -30


//Jeong et al., 2011. Happy music > Sad music
//Subjects=15 
64 -26 8
-52 -20 6


//Kim et al., 2017. Common effect in BOLD for individual diff. in dislike of dissonant music 
//Subjects=23
-53 -2 -8 
54 -12 0 
7 53 -5
10 -32 -8
4 3 -20
2 -57 10
-38 -50 -38


//Kim et al., 2017. Intersubject correlation in BOLD and rating contrast
//Subjects=23
10 -30 -15


//Klepzig et al., 2020. music with individual pleasant chill > music without chill
//Subjects=16 
-48 0 -3 
-58 8 0 
-30 16 9 
44 14 -6 
-20 -12 9 
18 -8 0 
-26 14 12
24 -6 3
-20 22 6
16 -52 -21


//Liu et al., 2018. Fast - Slow
//Subjects=48
54 -9 3
-57 -18 3


//Liu et al., 2018. Medium - Slow
//Subjects=48 
51 -9 6 
9 -66 33
60 -48 -9 
3 -24 30 
45 -57 54
-51 -3 0


//Oetken et al., 2017. Musically induced mood (happy vs. sad vs. neutral) X self-evaluation vs. lexical decision making
//Subjects=20
18 -13 -17
15 -10 -20
-54 -31 10
18 11 67


//Salimpoor et al., 2011. PET Pleasant - Neutral 
//Subjects=10
8 10 -8 
14 -6 20


//Salimpoor et al., 2011. fMRI. Pleasant > Neutral
//Subjects=10
10 19 -2
12 6 15 
-13 11 7 
26 -2 0
-29 -12 -8 
14 10 -10 
-21 9 -10


//Aubé et al., 2015. Music fear > neutral. 
//Subjects=47
-46 -16 -2
44 -18 -6


//Aubé et al., 2015. Music happiness > neutral. 
//Subjects=47
-52 0 -10
54 4 -10


//Aubé et al., 2015. Music (correlations between BOLD signal and intensity). 
//Subjects=47
-52 -8 -6
56 -24 -2


//Berthold-Losleben et al., 2018. Music positive > neutral.
//Subjects=32
56 -8 -4
40 -28 4
56 -2 -8
66 -20 -4
40 4 -22
-38 -32 8
-56 -6 -2
-68 -20 0
-44 -4 -18
-8 -28 -4
12 -26 -8
-30 -60 -26


//Brattico et al., 2016. Like > Dislike
//Subjects=29
6 -3 61
8 -27 40
-34 -58 -24
10 -56 47
6 -3 9
-46 -2 39
-61 3 13
20 -3 22
-18 1 22
40 -28 -15
48 2 4
-24 8 47
-28 -34 51
8 54 -9
8 -46 54
6 -34 -12
4 -60 -4


//Brattico et al., 2016. Dislike > Like
//Subjects=29
-59 -8 -6
61 -6 -3
22 -7 -15
-22 -72 -1


//Brattico et al., 2016. Happy > Sad
//Subjects=29
-51 -14 -1
46 -25 10
-40 -1 -17
16 -68 7


//Brattico et al., 2016. Sad > Happy
//Subjects=29
30 26 -15


//Koelsch et al., 2021. Joy - Fear
//Subjects=24
48 -28 2
68 -25 11
52 -12 4
54 -24 20
38 -23 19
34 -24 10
54 -4 44
-48 -22 -2
-62 -13 -1
-48 -18 5
-38 -18 5
-54 -18 14
-34 -26 17
-48 38 20
-46 38 14
-48 0 54
-51 -28 59
21 32 52
0 56 5
15 -43 -43
-33 -58 -49
54 -64 5
-15 32 56
-6 11 65
-48 -64 -14
51 29 2
-27 -1 50
-15 -49 71


//Menon  Levitin, 2005. Scrambled music > Pleasant music
//Subjects=13
-48 16 -6
44 16 -8
10 22 32
-4 2 0
-8 -26 -14
6 -46 -40


//Mueller et al., 2011. Joyful instrumental tunes > reversed dissonant
//Subjects=20
-24 -12 -18
-28 -24 -12
-16 -24 -16
-18 -26 -14
26 -16 -16
18 -4 -18
16 -26 -14


//Mueller et al., 2015. Correlation with pleasantness
//Subjects=23
54 -14 0
54 -2 -5
62 -27 5
-53 -14 0
-53 -2 -8
-53 -22 -5
-18 -2 -12
14 -27 -10
-13 -14 -18
-6 -30 -8
-16 -27 -12
-3 -10 -10
7 -10 -5
0 -7 2
14 0 -12
17 3 2


//Okuya et al., 2017. Happy
//Subjects=20
-42 -58 24
2 -64 16
-2 -12 40
-2 -38 24
-12 40 2
-44 -6 -10
-46 -34 16


//Okuya et al., 2017. Sad
//Subjects=20
-12 -20 14


//Okuya et al., 2017. Fear
//Subjects=20
24 2 -16
34 -8 14
36 2 14
44 -6 12
-34 32 12
40 26 20
48 28 20
6 54 -8
26 48 26
-36 10 6
18 -36 -4
20 -14 -22
-8 -52 18
-18 12 -16
50 6 14
14 -6 70
-58 -6 0
-14 -30 8
-2 -46 -4


//Salimpoor et al., 2013. Music purchased vs. music not purchased
//Subjects=19
42 22 20
10 6 2
-8 6 0
10 12 4
-34 12 24
-42 -40 20
52 2 52
-30 -64 -50


//Salimpoor et al., 2013. Music purchased vs. music not purchased (participants who found the music highly rewarding)
//Subjects=19
48 14 -8
-38 24 2
12 8 0
18 -4 10
-32 -64 -50


//Trost et al., 2012. Correlation with tension
//Subjects=16
51 -27 9
-57 -39 15
63 3 30
3 3 60
30 -24 -18
12 30 0
18 -48 42
-24 -54 -30


//Trost et al., 2012. Correlation with joy, power and wonder
//Subjects=16
51 -27 9
-54 -39 15
-12 9 -3
42 6 -15


//Trost et al., 2012. Correlation with peacefulness, tenderness, nostalgia and trascendence
//Subjects=16
-3 30 -3
-9 48 -3
3 39 -18
12 9 -6
33 -21 -18
24 -12 -18
-27 -33 -9
33 -27 57
9 -24 60


//Trost et al., 2012. Correlation with sadness
//Subjects=16
33 -21 -18
-9 48 -3
12 33 -6


//Trost et al., 2012. Correlation with ratings of high arousal
//Subjects=16
-63 -36 18
54 -3 -6
18 21 -6
-9 18 0
27 -18 -18
15 -21 42
-12 33 0
-6 -9 69
57 -6 45
-51 -6 48
-33 -96 -6
-15 -45 -15
-15 -63 -27


//Trost et al., 2012. Correlation with ratings of low arousal
//Subjects=16
-48 -42 51
45 -45 51
45 42 -12


//Trost et al., 2012. Correlation with ratings of positive valence
//Subjects=16
39 12 -18
-12 9 -6
12 9 -3
0 -21 -12
0 27 -3
24 -15 -18
33 -18 -15
-30 -21 -15
54 3 -12
-51 -6 -6
18 -9 72


//Trost et al., 2012. Correlation with ratings of negatve valence
//Subjects=16
54 -42 -9
39 45 -12
21 -54 -24


//Lepping et al., 2016. Main effect of Valence. Positive > Negative 
// Subjects=20
48.93	-5.84	5.45
-4.53	32.57	-.82
23.12	-11.36	-4.52
53.43	-20.53	11.34

//Lepping et al., 2016. Main effect of Valence. Negative > Positive 
// Subjects=20
20.88	-82.78	4.9
-29.97	-77.6	1.82


//Mizuno & Sugishita, 2007. Major -Neutral 
// Subjects=18
32.42	20.94	1.4
-31.43	21.27	0.36
6.83	13.83	46.24
-1.55	8.03	48.25
4.22	26.07	36.55
-48.14	12.71	1.96
-6.61	-15.71	2.68
40.6	27.98	15.72

//Mizuno & Sugishita, 2007. Minor -Neutral 
// Subjects=18
4.5	-15.77	2.86
6.83	13.83	46.24
-34.21	21.29	0.31
43.52	18.09	1.32
1.23	8.01	48.3

//Mizuno & Sugishita, 2007. Major -Minor 
// Subjects=18
-35	-31.19	46.67
-26.75	-20.84	55.9
-32.33	-45.7	50.75
4.59	-61.71	-17.71
-7.08	-24.7	36.95
-12.14	-21.01	-.62

//Mizuno & Sugishita, 2007. Minor -Major 
// Subjects=18
37.14	-34.62	50.27
-9.25	-55.79	-20.08
20.36	-54.62	53.5

//Park, et. al., 2013. Happiness vs. control (relaxing music) 
// Subjects=12
43.39	5.28	7.31
32.56	37.48	-4.23
46.13	-3.29	8.35
57.87	-30.16	23.12
46.16	-3.03	5.67
54.44	-20.77	4.13
46.16	-2.1	5.76
42.41	-7.93	7.85
17.78	7.59	-15.42
15.58	-5.93	7.58
-42.76	-2.25	10.55
-1.7	15.56	-9.59
-56.77	-21.42	14.8
-42.76	-5.89	9.3
-40.07	-28.52	9.91
-42.82	-29.18	7.09
-34.15	7.08	-8.24
-41.83	-4.96	9.41
-27.92	4.28	10.52

//Park, et. al., 2013. Fear vs control (relaxing music) 
// Subjects=12
46.01	4.05	19.85
38.66	-3.69	12.69
38.76	-16.7	1.55
40.53	-33.74	2.67
49.01	-40.87	-11.38
43.43	2.84	3.48
34.98	-3.5	10.84
19.64	10.38	-15.13
24.12	-4.4	-8.34
-54	1.34	22.41
-56.78	-20.57	15.78
-59.61	-40.12	13.88
-48.22	-27.17	-3.62
-53.77	-38.99	-7.53
-56.78	-22.44	15.6
-47.3	-54.6	-11.61
-48.04	-50.5	-24.74


//Shany et al., 2019. Brain activation as a function of surprise level
// Subjects=40
51.55	-26.2	11.68
6.76	6.96	49.19
10.03	7.81	11.49
45.64	-15.07	42.36
31.26	15.56	17.99
15.66	0.18	2.76
-45.47	-8.14	3.64
-17.8	7.43	16.39
-17.62	-2.18	-.73
-17.63	9.67	3.09
-20.47	0.02	5.73
-13.88	11.78	0.65
48.77	-26.19	11.63
32.12	6.83	20.78
10.11	0.21	2.67
-45.67	-20.63	15.96
-3.84	-27.66	-.21
-34.39	21.76	14.77
-28.97	-1.15	18.09
-34.42	-.43	10.86
-45.43	8.62	5.23
-20.47	2.82	6
40.51	-14.7	9.88
29.44	24.89	18.84
12.82	13.39	12.07
32	8.66	30.86
50.2	7.69	-17.57
23.93	10.62	11.09
-42.76	-19.6	5.3
-20.59	4.65	16.08
-14.85	9.66	3.14
-14.77	12.04	-2.04

//Kornysheva et al., 2010. Beautiful vs. not beautiful rhythms 
// Subjects=18
-39.06	1.37	11.85
33.09	3.53	15.98
-27.91	-75.11	-14.12
35.99	-58.67	-11.48
35.99	-58.67	-11.48
-22.21	-60.38	-20.74
-33.09	-66.88	-40.45
2.48	14.09	24.57
19.48	52.16	9.55
19.18	30.77	26.43


//Chapin et al., 2010: Emotional Arousal 
// Subjects=14
-13.39	-90.76	31.52
34.02	-87.17	21.39

//Chapin et al., 2010: Emotional Arousal: Experienced vs. Inexperienced 
// Subjects=14
-48.08	13.3	44.22
3.69	-6.91	31.89
-48.1	-39.42	31.51
-44.01	-23.63	16.43
-44.43	25.76	-6.38
68.32	-49.60	8.12
4.08	11.3	65.94
64.32	-25.43	37.17
59.69	24.78	23.32


//Khalfa et al., 2005. Minor > Major  
// Subjects=13
-1.53	-49.36	29.3
-14.89	42.24	16.13
-18.04	44.97	46.07

//Khalfa et al., 2005. Mode > Tempo Interaction  
// Subjects=13
17.87	-11.38	44.04
-54.21	0.7	38.56
23.26	-20.84	54.05

//Koelsch et al., 2008. irregular > regular chords 
// Subjects=20
-15.62	-2.92	-12.48
21.33	-1.77	-6.34
-14.09	-.71	12.98
13.63	-6.62	14.69


//Mitterschiffthaler et al., 2007. Happy > Neutral Music 
// Subjects=16
-51.17	-33.88	7.41
41.51	-16.89	3.38
-19.99	24.13	47.66
-10.35	32.46	19.79
-5.2	-16.24	36.88
-5.24	-31.14	35.47
-12.28	9.94	19.42
6.46	2.44	-.79
-14.11	-44.73	1.6
-9.24	-31.52	58.79
-12.76	-50.26	38.94

//Mitterschiffthaler et al., 2007. Sad > Neutral Music 
// Subjects=16
-38.21	-32.08	7.8
43.3	-20.98	6.63
54.54	3.71	3.75
17.69	-14.09	-14.78
-14.53	-34.99	36.75
-12.75	6.46	55.12
-13.91	-48.75	-14.99

//Mitterschiffthaler et al., 2007. Sad > Neutral Music 
// Subjects=16
-53.05	-35.91	8.99
-34.62	-31.11	16.96


//Mitterschiffthaler et al., 2007. Neutral > Sad & Happy 
// Subjects=16
-59.18	-36.01	11.19
-37.48	-28.72	19.06

//Suzuki et al., 2008. Beautiful Consonance VS Ugly Dissonance 
// Subjects=13
-10.18	-26.58	-11.03

//Suzuki et al., 2008. Ugly Dissonance VS Beautiful Consonance 
// Subjects=13
51.02	-36.47	49.43
-43.66	-15.78	4.75
-25.22	15.6	19.74

//Suzuki et al., 2008. Minor VS Major 
// Subjects=13
-23.28	-34	-2.04


//Suzuki et al., 2008. Beautiful major vs. Ugly major 
// Subjects=13
-64.61	2.03	16.48
66.59	-17.38	-37.62

//Suzuki et al., 2008. Beautiful minor vs. Ugly minor 
// Subjects=13
-9.82	-31.84	-15.84
-5.91	17.67	-37.61
15.97	-65.63	-34.22
35.51	34.76	-6.39
-2.78	-10.12	32.32
-7.77	36.32	-10.29
35.79	-6.95	6.7

//Suzuki et al., 2008. Beautiful major vs. Beautiful minor 
// Subjects=13
-65.15	2.34	-26.12

//Suzuki et al., 2008. Beautiful minor vs. Beautiful major 
// Subjects=13
33.66	-13.24	8.48
-35.8	-47.65	-22.79


//Blood et al., 1999. Positive correlations with dissonance 
// Subjects=10
22.29	-26.14	-16.74
13.89	-55.43	52.41
5.62	-59.52	46.48

//Blood et al., 1999. Negative correlations with dissonance 
// Subjects=10
11.29	27.69	-9.12
1.98	16.29	-7.66
-22.99	29.38	-5.94
-5.3	38.28	-11.1
11	57.51	22.52

//Blood et al., 1999. Positive correlations with ratings of pleasantness 
// Subjects=10
-1.73	15.38	-7.81
10.36	29.47	-8.07

//Blood et al., 1999. Negative correlations with ratings of pleasantness 
// Subjects=10
-4.25	-35.28	29.69
22.29	-26.14	-16.74

//Blood & Zatorre, 2001. Positive correlations with chills intensity 
// Subjects=10
-12.96	9.91	0.49
-3.68	-31.01	-14.04
2.58	-17.13	7.2
3.27	15.83	35.56
15.06	29.97	-13.35
28.6	10.02	7.51
-26.14	1.98	14.83
-1.8	-13.02	61.57
-14.83	-63.3	-19.99
26.83	-61.57	-20.02

//Blood & Zatorre, 2001. Negative correlations with chills intensity 
// Subjects=10
-18.37	-14.58	-18.13
18.65	-3.76	-14.68
0.21	34.27	-8.69
2.98	51.6	-3.4
-1.48	-71.86	19.06
2.99	-58.46	35.72
-6.14	-61.1	24.51

//Blood & Zatorre, 2001. Increases in rCBF for subject-selected music minus control music 
// Subjects=10
-12.99	-.34	-.48
2.79	-37.57	-14.55
1.74	-16.51	0.94
-2.05	26.74	20.29
17.84	31.81	-13.13
28.59	11.79	8.58
-37.21	8.64	14.38
-.84	-9.12	60.15
-8.37	-61.65	-17.92
7.37	-58	-17.31

//Blood & Zatorre, 2001. Decreases in rCBF for subject-selected music minus control music 
// Subjects=10
-22.07	-12.7	-18.02
18.65	-5.63	-14.86
0.2	36.04	-7.62
-.82	50.93	3.68
-1.48	-71.86	19.06
2.99	-58.46	35.72
-6.14	-61.1	24.51

//Blood & Zatorre, 2001. Positive correlations with pleasantness 
// Subjects=10
-16.51	15.63	-9.84
-.87	-32.63	-16.85
-.21	-19.06	7.87
1.46	18.9	33.12
10.39	22.36	-12.35
30.42	11.61	10.4
-.84	-9.12	60.15
-12.95	-67.71	-23.08
35.19	-61.35	-22.56

//Blood & Zatorre, 2001. Negative correlations with pleasantness 
// Subjects=10
-20.21	-11.77	-17.9
18.67	-5.45	-16.64
-3.53	37.66	-4.83
-5.16	-79.04	15.62
2.99	-58.46	35.72
-6.14	-61.1	24.51

//Blood & Zatorre, 2001. Positive correlations with emotional intensity 
// Subjects=10
-23.31	-5.9	8.73
0.02	-34.76	-14.33
1.68	-18.81	5.23
-.46	13.81	37.11
18.77	31.81	-13.11
27.63	5.1	9.73
-.85	-12.85	59.8
-5.6	-63.52	-18.05


//Blood & Zatorre, 2001. Negative correlations with emotional intensity 
// Subjects=10
-19.3	-14.57	-18.15
18.67	-6.39	-16.73
-1.64	34.28	-8.72
3.95	51.95	-6.95
-1.48	-71.86	19.06
2.99	-58.46	35.72
-6.14	-61.1	24.51


//Flores-Gutiérrez et al., 2007. Pleasant 
// Subjects=6
-52	-21.33	4.08
-57.62	-29.1	6.85
-40.32	-71.49	16.64
-12.7	-88.17	22.74
-44	-69.43	14.97
-32.25	49.49	0.31
-40.32	-71.49	16.64
-51.98	-21.15	2.29
-57.62	-29.1	6.85
-12.7	-88.17	22.74
6.5	-6.44	-6.13

//Flores-Gutiérrez et al., 2007. Unpleasant. 
// Subjects=6
-32.58	1.34	11.96
-53.93	8.29	18.56
-36.16	26.95	9.82
-41.51	38.53	-2.68
-47.73	-58.67	20.43
-53.95	9.05	20.44
-38.01	25.09	9.61
-32.58	3.2	12.14
-28.84	12.59	12.19
-41.51	38.53	-2.68
-37.8	19.38	-8.94
-47.23	30.91	8.21
-48.09	2.14	-5.34
30.6	27.56	1.1
37.68	5.02	19.8
23.19	52.23	8.72
30.6	29.42	1.28
37.86	22.84	10.68
37.68	5.02	19.8
32.19	10.06	16.58
58.84	-35.32	18.14

//Flores-Gutiérrez et al., 2007. Activation (excitement) 
// Subjects=6
-30.44	24.5	-3.83
-19.34	2.43	-9.33
21.38	4.08	-8.49
27	11.85	-11.26
10.19	-4.68	-5
32.58	29.44	-8.6
23.19	52.23	8.72
41.79	23.54	-6.3

//Flores-Gutiérrez et al., 2007. Activation (calmness) 
// Subjects=6
-39.89	24.93	11.37
-47.28	28.69	11.6
-30.71	12.42	13.94
-32.58	3.2	12.14
-53.95	9.05	20.44
30.62	31.37	0.56
60.59	-44.24	22.73
30.44	24.56	12.52

//Tabei, 2015. Felt > Passive 
// Subjects=17
0.11	-75.65	38.55
-9	-66.26	29.38
-5.41	-70.79	37.12

//Koelsch et al., 2006. Unpleasant > Pleasant 
// Subjects=11
22.25	-13.71	-9.26
19.43	-24.96	-9.47
33.51	8.44	-15.08
-26.8	-13.46	-10.06
-24.09	-24.91	-8.4
-35	11.33	-13.26

//Koelsch et al., 2006. Pleasant > Unpleasant 
// Subjects=11
41.38	-18.78	13.11
33.21	25.39	13.55
30.43	17.2	10.93
-35.49	-27.03	13.73
-35.27	25.75	12.43
-27.91	14.44	12.38


//Altenmüller et al., 2014. Positive pieces > less positive pieces  (Talaraich) 
// Subjects=18
0.23	46.15	25.58
1.61	-31.48	33.24
-4.76	-61.29	36.3
32.39	48.76	5.73
-18.18	-10.02	11.28
-62.54	-36.95	1.26
61.39	-11.48	-20.18
-2.5	-55.47	-39.4
36.4	-62.99	-41.56
