# Supplementary material for: On joy and sorrow: Neuroimaging meta-analyses of music-induced emotion
Source: Imaging Neurosci (Camb). 2025 Jan 16;3:imag_a_00425. doi: 10.1162/imag_a_00425 (PMC12319861; doi:10.1162/imag_a_00425)
Supplement: Meta-analysis_Data availability [file imag_a_00425-supp1.zip › Meta-analysis_Data availability_Pleasant vs. Unpleasant.txt]

//Koelsch et al., 2013. Joy > Fear
//Subjects=18
-56 -14 7 
50 -16 8 
-17 -7 -15 
22 -6 -13


//Koelsch, Skouras & Lohmann, 2018. GLM results of the comparisons between emotion conditions. Joy > fear 
//Subjects=24
-51 -18 10 
51 -21 7


//Martínez-Molina et al., 2016. Pleasure ratings as a parametric effect
//Subjects=45
-13 12 -10


//Skouras et al., 2014. 3 Tesla. joy > fear
//Subjects=32
-60 -9 7 
48 -21 4
-18 -12 -11 
18 -15 -11


//Skouras et al., 2014. 1.5 Tesla. joy > fear 
//Subjects=32
48 -18 10 
6 -99 13 
-60 -12 7 
33 -96 1


//Brattico et al., 2016. Like > Dislike
//Subjects=29
6 -3 61
8 -27 40
-34 -58 -24
10 -56 47
6 -3 9
-46 -2 39
-61 3 13
20 -3 22
-18 1 22
40 -28 -15
48 2 4
-24 8 47
-28 -34 51
8 54 -9
8 -46 54
6 -34 -12
4 -60 -4


//Koelsch et al., 2021. Joy - Fear
//Subjects=24
48 -28 2
68 -25 11
52 -12 4
54 -24 20
38 -23 19
34 -24 10
54 -4 44
-48 -22 -2
-62 -13 -1
-48 -18 5
-38 -18 5
-54 -18 14
-34 -26 17
-48 38 20
-46 38 14
-48 0 54
-51 -28 59
21 32 52
0 56 5
15 -43 -43
-33 -58 -49
54 -64 5
-15 32 56
-6 11 65
-48 -64 -14
51 29 2
-27 -1 50
-15 -49 71


//Mueller et al., 2015. Correlation with pleasantness
//Subjects=23
54 -14 0
54 -2 -5
62 -27 5
-53 -14 0
-53 -2 -8
-53 -22 -5
-18 -2 -12
14 -27 -10
-13 -14 -18
-6 -30 -8
-16 -27 -12
-3 -10 -10
7 -10 -5
0 -7 2
14 0 -12
17 3 2


//Okuya et al., 2017. Happy
//Subjects=20
-42 -58 24
2 -64 16
-2 -12 40
-2 -38 24
-12 40 2
-44 -6 -10
-46 -34 16


//Trost et al., 2012. Correlation with joy, power and wonder
//Subjects=16
51 -27 9
-54 -39 15
-12 9 -3
42 6 -15


//Trost et al., 2012. Correlation with peacefulness, tenderness, nostalgia and trascendence
//Subjects=16
-3 30 -3
-9 48 -3
3 39 -18
12 9 -6
33 -21 -18
24 -12 -18
-27 -33 -9
33 -27 57
9 -24 60

//Trost et al., 2012. Correlation with ratings of positive valence
//Subjects=16
39 12 -18
-12 9 -6
12 9 -3
0 -21 -12
0 27 -3
24 -15 -18
33 -18 -15
-30 -21 -15
54 3 -12
-51 -6 -6
18 -9 72


//Lepping et al., 2016. Main effect of Valence. Positive > Negative 
// Subjects=20
48.93	-5.84	5.45
-4.53	32.57	-.82
23.12	-11.36	-4.52
53.43	-20.53	11.34


//Kornysheva et al., 2010. Beautiful vs. not beautiful rhythms 
// Subjects=18
-39.06	1.37	11.85
33.09	3.53	15.98
-27.91	-75.11	-14.12
35.99	-58.67	-11.48
35.99	-58.67	-11.48
-22.21	-60.38	-20.74
-33.09	-66.88	-40.45
2.48	14.09	24.57
19.48	52.16	9.55
19.18	30.77	26.43


//Suzuki et al., 2008. Beautiful Consonance VS Ugly Dissonance 
// Subjects=13
-10.18	-26.58	-11.03


//Blood et al., 1999. Negative correlations with dissonance 
// Subjects=10
11.29	27.69	-9.12
1.98	16.29	-7.66
-22.99	29.38	-5.94
-5.3	38.28	-11.1
11	57.51	22.52

//Blood et al., 1999. Positive correlations with ratings of pleasantness 
// Subjects=10
-1.73	15.38	-7.81
10.36	29.47	-8.07


//Blood & Zatorre, 2001. Positive correlations with chills intensity 
// Subjects=10
-12.96	9.91	0.49
-3.68	-31.01	-14.04
2.58	-17.13	7.2
3.27	15.83	35.56
15.06	29.97	-13.35
28.6	10.02	7.51
-26.14	1.98	14.83
-1.8	-13.02	61.57
-14.83	-63.3	-19.99
26.83	-61.57	-20.02


//Blood & Zatorre, 2001. Positive correlations with pleasantness 
// Subjects=10
-16.51	15.63	-9.84
-.87	-32.63	-16.85
-.21	-19.06	7.87
1.46	18.9	33.12
10.39	22.36	-12.35
30.42	11.61	10.4
-.84	-9.12	60.15
-12.95	-67.71	-23.08
35.19	-61.35	-22.56


//Flores-Gutiérrez et al., 2007. Pleasant 
// Subjects=6
-52	-21.33	4.08
-57.62	-29.1	6.85
-40.32	-71.49	16.64
-12.7	-88.17	22.74
-44	-69.43	14.97
-32.25	49.49	0.31
-40.32	-71.49	16.64
-51.98	-21.15	2.29
-57.62	-29.1	6.85
-12.7	-88.17	22.74
6.5	-6.44	-6.13


//Koelsch et al., 2006. Pleasant > Unpleasant 
// Subjects=11
41.38	-18.78	13.11
33.21	25.39	13.55
30.43	17.2	10.93
-35.49	-27.03	13.73
-35.27	25.75	12.43
-27.91	14.44	12.38


//Altenmüller et al., 2014. Positive pieces > less positive pieces  (Talaraich) 
// Subjects=18
0.23	46.15	25.58
1.61	-31.48	33.24
-4.76	-61.29	36.3
32.39	48.76	5.73
-18.18	-10.02	11.28
-62.54	-36.95	1.26
61.39	-11.48	-20.18
-2.5	-55.47	-39.4
36.4	-62.99	-41.56
