# Supplementary material for: On joy and sorrow: Neuroimaging meta-analyses of music-induced emotion
Source: Imaging Neurosci (Camb). 2025 Jan 16;3:imag_a_00425. doi: 10.1162/imag_a_00425 (PMC12319861; doi:10.1162/imag_a_00425)
Supplement: Meta-analysis_Data availability [file imag_a_00425-supp1.zip › Meta-analysis_Data availability_Unpleasant vs. Pleasant.txt]

//Koelsch et al., 2013. Fear > Joy
//Subjects=18
52 -13 36


//Koelsch, Skouras & Lohmann, 2018. GLM results of the comparisons between emotion conditions. Fear > joy 
//Subjects=24
-63 -48 31


//Lehne, Rohrmeier & Koelsch, 2014. Positive correlation with tension
//Subjects=25
-39 38 -17


//Kim et al., 2017. Common effect in BOLD for individual diff. in dislike of dissonant music 
//Subjects=23
-53 -2 -8 
54 -12 0 
7 53 -5
10 -32 -8
4 3 -20
2 -57 10
-38 -50 -38


//Brattico et al., 2016. Dislike > Like
//Subjects=29
-59 -8 -6
61 -6 -3
22 -7 -15
-22 -72 -1


//Menon  Levitin, 2005. Scrambled music > Pleasant music
//Subjects=13
-48 16 -6
44 16 -8
10 22 32
-4 2 0
-8 -26 -14
6 -46 -40

//Okuya et al., 2017. Fear
//Subjects=20
24 2 -16
34 -8 14
36 2 14
44 -6 12
-34 32 12
40 26 20
48 28 20
6 54 -8
26 48 26
-36 10 6
18 -36 -4
20 -14 -22
-8 -52 18
-18 12 -16
50 6 14
14 -6 70
-58 -6 0
-14 -30 8
-2 -46 -4


//Trost et al., 2012. Correlation with tension
//Subjects=16
51 -27 9
-57 -39 15
63 3 30
3 3 60
30 -24 -18
12 30 0
18 -48 42
-24 -54 -30


//Trost et al., 2012. Correlation with ratings of negative valence
//Subjects=16
54 -42 -9
39 45 -12
21 -54 -24


//Lepping et al., 2016. Main effect of Valence. Negative > Positive 
// Subjects=20
20.88	-82.78	4.9
-29.97	-77.6	1.82


//Koelsch et al., 2008. irregular > regular chords 
// Subjects=20
-15.62	-2.92	-12.48
21.33	-1.77	-6.34
-14.09	-.71	12.98
13.63	-6.62	14.69


//Suzuki et al., 2008. Ugly Dissonance VS Beautiful Consonance 
// Subjects=13
51.02	-36.47	49.43
-43.66	-15.78	4.75
-25.22	15.6	19.74

//Blood et al., 1999. Positive correlations with dissonance 
// Subjects=10
22.29	-26.14	-16.74
13.89	-55.43	52.41
5.62	-59.52	46.48

//Blood et al., 1999. Negative correlations with ratings of pleasantness 
// Subjects=10
-4.25	-35.28	29.69
22.29	-26.14	-16.74

//Blood & Zatorre, 2001. Negative correlations with pleasantness 
// Subjects=10
-20.21	-11.77	-17.9
18.67	-5.45	-16.64
-3.53	37.66	-4.83
-5.16	-79.04	15.62
2.99	-58.46	35.72
-6.14	-61.1	24.51

//Flores-Gutiérrez et al., 2007. Unpleasant. 
// Subjects=6
-32.58	1.34	11.96
-53.93	8.29	18.56
-36.16	26.95	9.82
-41.51	38.53	-2.68
-47.73	-58.67	20.43
-53.95	9.05	20.44
-38.01	25.09	9.61
-32.58	3.2	12.14
-28.84	12.59	12.19
-41.51	38.53	-2.68
-37.8	19.38	-8.94
-47.23	30.91	8.21
-48.09	2.14	-5.34
30.6	27.56	1.1
37.68	5.02	19.8
23.19	52.23	8.72
30.6	29.42	1.28
37.86	22.84	10.68
37.68	5.02	19.8
32.19	10.06	16.58
58.84	-35.32	18.14


//Koelsch et al., 2006. Unpleasant > Pleasant 
// Subjects=11
22.25	-13.71	-9.26
19.43	-24.96	-9.47
33.51	8.44	-15.08
-26.8	-13.46	-10.06
-24.09	-24.91	-8.4
-35	11.33	-13.26
